# Supplementary material for: A Rapid and Versatile Colorimetric Sensor for the Visual Detection of Zinc Ions in Urine and Drinking Water
Source: Sensors (Basel). 2026 Mar 19;26(6):1926. doi: 10.3390/s26061926 (PMC13030703; doi:10.3390/s26061926)
Supplement: Supplementary file 1 [file sensors-26-01926-s001.zip]

Archive with 1 entries (1 files):
- sensors-4171030-supplementary.pdf
